# Supplementary material for: Hydrological and topographic determinants of biomass and species richness in a Mediterranean-climate shrubland
Source: PLoS One. 2021 May 27;16(5):e0252154. doi: 10.1371/journal.pone.0252154 (PMC8158923; doi:10.1371/journal.pone.0252154)
Supplement: S1 Appendix — (TXT) [file pone.0252154.s001.txt]

Supporting Information to the paper Díaz de León, Bullock, and Méndez-Alonzo. 
Hydrological and topographic determinants of biomass and species richness 
in a Mediterranean-climate shrubland

install.packages("tidyverse")
install.packages("caret")
install.packages("leaps")
install.packages("MASS") 

# Clean:
rm(list=ls())  # clear all
graphics.off() # close all;
gc() # Clear memmory (residuals of operations, cache)

library(tidyverse)
library(caret)
library(leaps)
library(MASS)

DataS1<-read.csv("C:/Users/mithr/Desktop/Data S1.csv")


# For species richness
DataS1<-read.csv("C:/Users/mithr/Desktop/Data S1 DEM.csv")
full.model.S <- lm(richness ~ water_potential + sand + clay + elevation 
                      + Aspect + Slope + Topoindex, data = DataS1) 
step.model.S <- stepAIC(full.model.S, direction = "both",
                           trace = FALSE)
summary(step.model.S)
models.S <- regsubsets(richness~ water_potential + sand + clay + elevation 
                          + Aspect + Slope + Topoindex, data = DataS1, nvmax = 5,
                          method = "seqrep")
summary(models.S)


#for biomass
full.model.AGB <- lm(biomass ~ water_potential + sand + clay + elevation 
                   + Aspect + Slope + Topoindex, data = DataS1) 
step.model.AGB <- stepAIC(full.model.AGB, direction = "both",
                        trace = FALSE)
summary(step.model.AGB)
models.AGB <- regsubsets(biomass~ water_potential + sand + clay + elevation 
                       + Aspect + Slope + Topoindex, data = DataS1, nvmax = 5,
                       method = "seqrep")
summary(models.AGB)


#NORMALIZATION
min_max_norm <- function(x) {
  (x - min(x)) / (max(x) - min(x))
}
DataS1norm <- as.data.frame(lapply(DataS1[2:22], min_max_norm))

#species richness with normalized dataset
DataS1<-read.csv("C:/Users/mithr/Desktop/Data S1 DEM.csv")
full.model.S <- lm(richness ~ water_potential + sand + clay + elevation 
                   + Aspect + Slope + Topoindex, data = DataS1norm) 
step.model.S <- stepAIC(full.model.S, direction = "both",
                        trace = FALSE)
summary(step.model.S)
models.S <- regsubsets(richness~ water_potential + sand + clay + elevation 
                       + Aspect + Slope + Topoindex, data = DataS1norm, nvmax = 5,
                       method = "seqrep")
summary(models.S)

#biomass with normalized data
full.model.AGB <- lm(biomass ~ water_potential + sand + clay + elevation 
                     + Aspect + Slope + Topoindex, data = DataS1norm) 
step.model.AGB <- stepAIC(full.model.AGB, direction = "both",
                          trace = FALSE)
summary(step.model.AGB)
models.AGB <- regsubsets(biomass~ water_potential + sand + clay + elevation 
                         + Aspect + Slope + Topoindex, data = DataS1norm, nvmax = 5,
                         method = "seqrep")
summary(models.AGB)
