# Supplementary material for: Hydrological and topographic determinants of biomass and species richness in a Mediterranean-climate shrubland
Source: PLoS One. 2021 May 27;16(5):e0252154. doi: 10.1371/journal.pone.0252154 (PMC8158923; doi:10.1371/journal.pone.0252154)
Supplement: S2 Appendix — (TXT) [file pone.0252154.s002.txt]

Supporting Information to the paper Díaz de León, Méndez-Alonzo, Bullock, and Vivoni. 
Hydrological and topographic determinants of biomass and species richness 
in a Mediterranean-climate shrubland


Appendix S1 R code ´ineq´
DataS1 <- read.csv("C:/Users/Desktop/Data S1.csv", sep = ",", header=TRUE)
DataS1 <-read.csv("Data S1.csv")
install.packages("ineq")
library(ineq)
ineq(DataS1$biomass,type="Gini")
ineq(DataS1$cover,type="Gini")
DataS2 <- read.csv("C:/Users/Desktop/Data S2.csv", sep = ",", header=TRUE)
DataS2 <-read.csv("Data S2.csv")
ineq(DataS2$relative_cover,type="Gini")
ineq(DataS2$AGB,type="Gini")
