# Supplementary material for: Hydrological and topographic determinants of biomass and species richness in a Mediterranean-climate shrubland
Source: PLoS One. 2021 May 27;16(5):e0252154. doi: 10.1371/journal.pone.0252154 (PMC8158923; doi:10.1371/journal.pone.0252154)
Supplement: S1 Table — (CSV) [file pone.0252154.s003.csv]

Supporting Information to the paper D�az de Le�n, M�ndez-Alonzo, Bullock, and Vivoni. Hydrological and topographic determinants of biomass and species richness in a Mediterranean-climate shrubland
plot	richness	species	biomass	cover	height	water_potential	organic_matter	ph	total_dissolved_solids	soil_water_content	leaf_area	dry_reproductive_biomass	dry_leaf_biomass	dry_stem_biomass	dry_litter_biomass	sand	clay	silt	texture	elevation	Aspect	Slope	Topoindex
250E300N	5	Oo, Ef, Ml, Fp, Ag	9.1773	0.7755	2.1925	-16.52	15.2	6.73	33	0.001100837	4.926802314	0.0433	0.718	8.416	2.9218	77.5	7.46	15.04	Ca	408.36	242.57	5.94	-0.125
200E350N	1	Qb	3.7562	0.936	2.285714286	-5.66	11	6.48	21.4	0.001332706	1.241978738	0.0112	0.25	3.495	3.772	69.5	8.46	22.04	Ca	400.48	222	5.02	0.084
250E350N	4	Af, Gs, Tp, Cp	3.499	0.407	1.322	-28.72	5.5	6.56	35	0	0.14408114	0	0.037	3.462	0	70.2	10.18	19.62	Ca	402.63	253.97	6.455	-0.396
400E500N	3	Oo, Ml, Ka	3.1195	0.726	2.423333333	-21.47	11.6	6.47	188.58	0.00104	2.334453346	0.044	0.2837	2.7918	2.4276	72.5	9.46	18.04	Ca	413.55	201.78	7.86	0.019
350E400N	2	Af, Cd	2.3766	0.437	1.248333333	-23.31	4.704704705	6.23	14.62	0.000373916	0.957786333	0.0021	0.2235	2.151	0	72.1	11.54	16.36	Ca	417	207.81	17.9	0.025
300E500N	3	Oo, Cd, Gs	1.981	0.842	1.146	-14.96	9.405940594	6.56	18.79	0.00036953	1.439061969	0.0203	0.3151	1.6456	0.4112	71.5	10.46	18.04	Ca	405.28	217.09	7.76	0.181
250E400N	2	Ef, Rc	1.898	0.778	1.72125	-27.14	8	6.43	36.4	7.80E-05	0.843579503	0	0.1865	1.7115	0.282	83.2	7.18	9.62	Ac	402.07	265.38	7.25	-0.092
300E400N	6	Ef, Af, Cd, Gs, Ka, Cs	1.6502	0.387	1.19	-48.34	3.5	6.35	10.67	0	1.440524433	0	0.3232	1.327	0.1472	75.5	8.54	15.96	Ca	409.34	237.75	7.84	-0.027
200E200N	1	Ef	1.386	0.7299	1.386	-17.06	2.9	6.97	20.02	0	0.674483904	0	0.15	1.236	0	79.1	6.54	14.36	Ac	410.8	211.85	7.87	-0.065
300E250N	1	Sa, Oo, Hs	1.1529	0.4257	1.232	-70.7	3.9	6.12	38.1	0	1.436773698	0.0238	0.3171	0.812	0.121	74.1	10.9	15	Ca	417.28	214.26	9.16	0.002
150E250N	3	Af, Ml, Ka	1.1413	0.8021	1.7925	-23.01	3.6	6.09	25.7	7.49E-05	0.550477897	0.0023	0.122	1.017	0.212	82.1	9.9	8	Ca	403.84	169.76	5.7	-0.045
350E250N	4	Ef, Cd, Ml, Ag, Cs	0.9889	0.8445	1.178	-33.67	8.608608609	6.7	57.5	0.000696832	0.72152955	0.0567	0.2119	0.7203	0	88.2	10.18	1.62	Ac	423.17	234.08	11.88	-0.172
300E450N	6	Oo, Xb, Cd, Gs, Es, Cp	0.9652	0.567	1.43	-37.45	3.68159204	6.26	21.3	0	1.03879625	0.0272	0.227	0.711	3.5903	79.5	8.46	12.04	Ca	407.66	228.29	7.72	-0.131
150E300N	1	Af	0.941	0.7975	1.39	-34.98	2.383316783	6.55	32.4	7.31E-05	0.422475984	0	0.052	0.889	1.149	74.5	8.46	17.04	Ca	399.78	166.12	6.13	0.001
300E150N	4	Ef, Ag, Hs, Gm	0.8803	0.4715	0.986666667	-63.19	4.970178926	6.27	37.9	8.85E-05	0.606505506	0.0017	0.1298	0.7488	0.3603	83.9	7.1	9	Ac	426.04	254.64	11.32	0.042
250E250N	4	Ef, Af, Sa, Am	0.7965	0.5429	1.173333333	-66.95	3.777335984	6.43	19.87	0.000224333	0.584125598	0.0001	0.1449	0.6515	0.5606	80.8	8.18	11.02	Ac	412.43	224.01	7.03	-0.064
300E300N	3	Oo, Af, Cd	0.7657	0.765	1.722	-32.34	5.5	6.27	16.78	4.70E-05	0.53590456	0	0.133	0.6327	0.0368	73.1	8.9	18	Ca	411.78	191.55	7.96	-0.029
200E400N	2	Ef, Gs	0.6929	0.635	0.95	-66.91	4.9	6.25	28.6	0.000158667	0.285489076	0	0.0612	0.6317	0.208	78.1	8.9	13	Ca	396.93	237.31	4.08	-0.015
250E500N	4	Oo, Ef, Gs, Cs	0.6927	0.618	0.895555556	-31.34	5.2	6.44	22.3	7.24E-05	1.433020682	0.0327	0.315	0.345	4.764	74.2	11.18	14.62	Ca	398.97	256.87	8.45	-0.092
250E200N	7	Ef, Rc, Qb, Gs, Es, Ag, Hs	0.6447	0.36	0.956363636	-62.6	5.3	6.25	43.5	0.000295094	0.632460926	0.0064	0.1208	0.5175	0.196	77.1	8.9	14	Ca	416.32	240.2	7	0.002
300E550N	3	Oo, Fp, Ka	0.547061	0.661	2.176	-20.73	6.3	6.28	17.18	0.000324179	0.702461665	0.0089	0.060141	0.47802	0	72.9	10.1	17	Ca	399.63	216.38	6.33	-0.057
350E300N	2	Af, Cd	0.4532	0.6328	1.9	-20.4	3.8	6.55	13.93	4.69E-05	0.550267044	0.0408	0.1554	0.257	0.1294	78.5	11.54	9.96	Ca	416.41	225.89	12.73	-0.101
200E300N	2	Oo, Gs	0.4159	0.1971	1.31	-24.07	5.4	6.59	15.26	7.81E-05	0.969515171	0.0067	0.1973	0.2119	0.746	69.1	11.9	19	Ca	403.91	220.1	7.77	-0.342
300E350N	4	Ef, Af, Gs, Fp	0.2731	0.359	1.722	-26.01	5.6	6.46	17.55	0	0.319034795	0	0.0781	0.195	0.417	67.2	13.18	19.62	Ca	410.74	301.83	11.49	0.084
150E350N	2	Ef, Rc	0.2649	0.493	1.643333333	-18.31	6.4	6.52	33.7	0.000149176	0.68688736	0.0134	0.151	0.1005	0.423	73.9	11.1	15	Ca	396.86	233.4	4.15	-0.004
250E450N	3	Ef, Rc, Rt	0.2648	0.766	1.088	-38.15	4	6.49	15.01	0	0.238253123	0.0052	0.0262	0.2334	0.197	75.1	8.54	16.36	Ca	400.87	231.27	8.48	-0.049
200E450N	3	Ef, Ag, Cs	0.172	0.6	1.2625	-49.35	5	6.61	16.03	8.30E-05	0.154602179	0.0011	0.0323	0.1386	0.267	79.1	7.9	13	Ca	395.59	244.44	6.18	0.09
200E250N	4	Ef, Af, Sa, Ag	0.1359	0.4066	1.146	-30.95	4.5	6.19	20.9	0.000146466	0.243822636	0	0.0419	0.094	0.061	71.8	9.18	19.02	Ca	407.54	206.174	7.49	0.171
400E600N	3	Ef, Ml, Ac	0.1268	0.519	1.655	-60.14	2.2	6.54	17.82	0.00014806	0.243713517	0	0.0542	0.0726	0	74.1	11.54	14.36	Ca	405.34	249.68	26.08	-0.027
350E350N	5	Ef, Af, Gs, Tp, Cs	0.1121	0.5	1.01	-57.63	3.489531406	6.11	29.2	7.33E-05	0.464213597	0.0044	0.0488	0.0589	0.379	73.5	9.46	17.04	Ca	418.66	287.43	11.23	-0.021
350E450N	2	Oo, Sa	0.0901	0.836	1.845	-32.18	3.9	6.16	22.9	0	0.232404072	0.0087	0.0191	0.0623	0.1315	71.2	10.18	18.62	Ca	414.8	235.07	10.75	0.093
350E200N	3	Oo, Ef, Hs	0.0722	0.7086	1.03	-48.86	4.004004004	6.5	16.31	0.000179897	0.106930823	0	0.0229	0.0493	0.0271	74.7	9.9	15.4	Ca	429.22	225.48	11.88	-0.151
300E200N	3	Af, Xb, Rc	0.0388	0.6939	1.923333333	-13.16	6.906906907	6.71	14.65	0.000236731	0.075121556	0.0061	0.0245	0.0082	0.0954	73.2	10.18	16.62	Ca	422.63	214	8.74	-0.05
350E600N	3	Oo, Es, Cg	0.03608	0.857	2.158	-71.47	6.5	6.16	40.5	0	0.101061161	8.00E-05	0.0264	0.0096	0.046	68.2	12.18	19.62	Ca	399.25	185.52	6.82	0.215
400E550N	4	Xb, Ml, Ac, Ka	0.0244	0.508	1.331428571	-59.69	4.3	6.7	14.87	0.000154655	0.063473364	0	0.0044	0.02	0.034	69.1	11.54	19.36	Ca	407.77	229.96	11.55	-0.344
350E550N	1	Xb	0.00665	0.89	1.45	-68.55	3.6	6.21	21.2	0.000235534	0.023663331	5.00E-05	0.002	0.0046	0.0264	67.1	12.54	20.36	Ca	403.72	228.37	8.54	-0.06
