# Supplementary material for: Hydrological and topographic determinants of biomass and species richness in a Mediterranean-climate shrubland
Source: PLoS One. 2021 May 27;16(5):e0252154. doi: 10.1371/journal.pone.0252154 (PMC8158923; doi:10.1371/journal.pone.0252154)
Supplement: S3 Table — (XLSX) [file pone.0252154.s005.xlsx]

## Sheet: p value
Correlation Matrix
Supporting Information to the paper Díaz de León, Méndez-Alonzo, Bullock, and Vivoni. Hydrological and topographic determinants of biomass and species richness in a Mediterranean-climate shrubland
Pearson Correlations
		biomass	richness	cover	height	water_potential	organic_matter	ph	total_dissolved_solids	soil_water_content	leaf_area	dry_reproductive_biomass	dry_leaf_biomass	dry_stem_biomass	dry_litter_biomass	sand	clay	silt	elevation	Aspect	Slope	Topoindex
biomass	Pearson's r	—
	p-value	—
richness	Pearson's r	0.113	—
	p-value	0.513	—
cover	Pearson's r	0.178	-0.387	—
	p-value	0.299	0.02	—
height	Pearson's r	0.361	-0.258	0.428	—
	p-value	0.03	0.128	0.009	—
water_potential	Pearson's r	0.393	-0.199	0.212	0.465	—
	p-value	0.018	0.244	0.215	0.004	—
organic_matter	Pearson's r	0.746	0.072	0.335	0.519	0.468	—
	p-value	< .001	0.676	0.046	0.001	0.004	—
ph	Pearson's r	0.264	-0.114	0.092	0.084	0.42	0.28	—
	p-value	0.119	0.506	0.592	0.624	0.011	0.098	—
total_dissolved_solids	Pearson's r	0.25	0.028	0.132	0.33	0.054	0.449	-0.006	—
	p-value	0.141	0.87	0.444	0.05	0.756	0.006	0.972	—
soil_water_content	Pearson's r	0.673	-0.021	0.367	0.469	0.372	0.821	0.24	0.464	—
	p-value	< .001	0.903	0.028	0.004	0.025	< .001	0.159	0.004	—
leaf_area	Pearson's r	0.865	0.196	0.088	0.31	0.329	0.723	0.189	0.332	0.621	—
	p-value	< .001	0.251	0.61	0.066	0.05	< .001	0.27	0.048	< .001	—
dry_reproductive_biomass	Pearson's r	0.406	0.126	0.216	0.232	0.318	0.547	0.231	0.464	0.511	0.605	—
	p-value	0.014	0.463	0.206	0.174	0.058	< .001	0.176	0.004	0.001	< .001	—
dry_leaf_biomass	Pearson's r	0.798	0.187	0.035	0.18	0.329	0.646	0.187	0.207	0.536	0.951	0.626	—
	p-value	< .001	0.274	0.841	0.293	0.05	< .001	0.275	0.225	< .001	< .001	< .001	—
dry_stem_biomass	Pearson's r	0.998	0.103	0.186	0.37	0.389	0.738	0.265	0.245	0.669	0.837	0.37	0.761	—
	p-value	< .001	0.55	0.278	0.026	0.019	< .001	0.119	0.149	< .001	< .001	0.026	< .001	—
dry_litter_biomass	Pearson's r	0.451	0.15	0.169	0.199	0.303	0.431	0.092	0.228	0.479	0.563	0.483	0.559	0.429	—
	p-value	0.006	0.383	0.324	0.244	0.072	0.009	0.592	0.182	0.003	< .001	0.003	< .001	0.009	—
sand	Pearson's r	0.082	0.203	0.12	-0.239	-0.053	-0.001	0.121	0.069	0.001	0.123	0.299	0.209	0.066	-0.017	—
	p-value	0.635	0.235	0.484	0.16	0.76	0.995	0.481	0.691	0.994	0.476	0.077	0.222	0.701	0.921	—
clay	Pearson's r	-0.348	-0.163	-0.192	0.106	-0.074	-0.153	-0.163	-0.08	-0.163	-0.266	0.048	-0.233	-0.353	-0.164	-0.606	—
	p-value	0.038	0.344	0.262	0.538	0.669	0.372	0.343	0.644	0.341	0.116	0.782	0.171	0.035	0.339	< .001	—
silt	Pearson's r	0.041	-0.177	-0.067	0.242	0.092	0.062	-0.079	-0.05	0.063	-0.04	-0.375	-0.156	0.062	0.086	-0.949	0.323	—
	p-value	0.813	0.302	0.698	0.155	0.594	0.718	0.645	0.772	0.713	0.817	0.024	0.365	0.721	0.62	< .001	0.054	—
elevation	Pearson's r	-0.053	0.229	-0.134	-0.168	-0.105	-0.046	-0.019	0.126	0.055	0.006	0.197	0.037	-0.062	-0.228	0.247	-0.034	-0.28	—
	p-value	0.758	0.179	0.435	0.326	0.542	0.789	0.912	0.462	0.749	0.971	0.249	0.829	0.718	0.182	0.146	0.842	0.098	—
Aspect	Pearson's r	0.014	0.369	-0.369	-0.266	-0.139	0.041	0.08	-0.132	-0.089	0.016	0.011	0.028	0.012	0.064	0.034	0.046	-0.059	0.107	—
	p-value	0.937	0.027	0.027	0.117	0.418	0.811	0.641	0.444	0.607	0.928	0.951	0.871	0.945	0.71	0.844	0.79	0.734	0.536	—
Slope	Pearson's r	-0.204	0.01	-0.201	-0.096	-0.18	-0.308	0.037	-0.108	-0.11	-0.177	-0.013	-0.143	-0.206	-0.232	-0.039	0.37	-0.101	0.413	0.232	—
	p-value	0.233	0.954	0.239	0.578	0.292	0.068	0.831	0.529	0.521	0.301	0.941	0.405	0.228	0.173	0.821	0.026	0.56	0.012	0.173	—
Topoindex	Pearson's r	-0.129	-0.119	0.269	0.154	-0.048	0.072	-0.399	0.077	0.072	-0.028	-0.113	-0.031	-0.135	-0.026	-0.092	-0.065	0.136	-0.068	-0.152	-0.043	—
	p-value	0.452	0.488	0.112	0.37	0.782	0.675	0.016	0.657	0.678	0.87	0.51	0.856	0.433	0.881	0.592	0.707	0.43	0.693	0.376	0.805	—
