# Supplementary material for: Hydrological and topographic determinants of biomass and species richness in a Mediterranean-climate shrubland
Source: PLoS One. 2021 May 27;16(5):e0252154. doi: 10.1371/journal.pone.0252154 (PMC8158923; doi:10.1371/journal.pone.0252154)
Supplement: S4 Table — (CSV) [file pone.0252154.s006.csv]

Supporting Information to the paper Díaz de León, Méndez-Alonzo, Bullock, and Vivoni. Hydrological and topographic determinants of biomass and species richness in a Mediterranean-climate shrubland
sp	species	life_form	cover	relative_cover	AGB	relAGB	dry_reproductive_biomass	dry_leaf_biomass	leaf_area	Rel_LeafArea	SLA	dry_stem_biomass	Rel_stem	dry_litter_biomass	reproductivemass_ratio	leaf_ratio	stem_ratio
Ml	Malosma laurina	Shrub	7.631	0.026777788	11.2955	0.271919346	0.0575	0.736	6.045996668	0.220449744	8.215	10.502	0.292483329	5.3494	0.509052277	6.515869151	92.97507857
Af	Adenostoma fasciculatum	Shrub	47.587	0.166986578	8.6527	0.208298573	0	0.8398	3.270252464	0.119240277	3.894	7.8129	0.217591221	1.1616	0	9.705641014	90.29435899
Ef	Eriogonum fasciculatum	Shrub	49.934	0.175222388	7.972161	0.19191579	0.0029	0.888541	3.995377351	0.145679855	4.497	7.08072	0.197199824	2.876	0.036376586	11.14554761	88.8180758
Oo	Ornithostaphylos oppositifolia	Shrub	87.85	0.308272655	5.25068	0.126400909	0.14808	1.59	7.233342492	0.263742868	4.549	3.5126	0.097826789	9.9616	2.820206145	30.28179207	66.89800178
Qb	Quercus berberidifolia	Shrub	11.19	0.039266602	3.7562	0.090423925	0.0112	0.25	1.241978738	0.045285155	4.968	3.495	0.097336625	3.772	0.298173686	6.655662638	93.04616368
Cd	Cneoridium dumosum	Shrub	10.086	0.035392578	2.5279	0.060854758	0.0148	0.4531	2.094638068	0.076374906	4.623	2.06	0.057371516	0.5563	0.585466197	17.92396851	81.49056529
Xb	Xylococcus bicolor	Shrub	18.25	0.064040705	0.6988	0.016822384	0.1031	0.2722	0.834615819	0.030431847	3.066	0.3235	0.009009556	0.2248	14.75386377	38.95248998	46.29364625
Fp	Fraxinus parryi	Shrub	4.31	0.015124134	0.5469	0.013165658	0.0089	0.06	0.701827651	0.025590111	11.697	0.478	0.01331242	0	1.627354178	10.97092704	87.40171878
Cs	Crocanthemum scoparium	Herbs	1.159	0.004067023	0.2113	0.005086677	0.0132	0.0532	0.652625714	0.023796105	12.267	0.1449	0.004035501	0.1315	6.24704212	25.17747279	68.57548509
Ac	Artemisia california	Shrub	4.29	0.015053952	0.1632	0.003928754	0.0001	0.041	0.591456344	0.021565741	14.426	0.1221	0.003400516	0.034	0.06127451	25.12254902	74.81617647
Sa	Salvia apiana	Shrub	8.552	0.03000965	0.0998	0.00240251	0	0.004	0.029502779	0.001075733	7.376	0.0958	0.002668054	0	0	4.008016032	95.99198397
Ag	Acmispon glaber	Shrub	1.198	0.004203878	0.07275	0.001751329	0.00025	0.0113	0.156616547	0.005710568	13.86	0.0612	0.001704435	0.0264	0.343642612	15.53264605	84.12371134
Gs	Gutierrezia sarothrae	Herbs	6.098	0.021398368	0.0859	0.002067892	0.0056	0.021	0.291673981	0.010635046	13.889	0.0593	0.00165152	0	6.519208382	24.44703143	69.03376019
Es	Eriodictyon sessilifolium	Shrub	3.3	0.011579963	0.0765	0.001841603	0.0015	0.018	0.096331152	0.003512436	5.352	0.057	0.001587464	0	1.960784314	23.52941176	74.50980392
Ka	Keckiella antirrhinoides	Shrub	4.04	0.014176682	0.0538	0.001295141	0	0.0026	0.028580619	0.001042109	10.993	0.0512	0.001425933	0	0	4.832713755	95.16728625
Rc	Rhamnus crocea	Shrub	11.223	0.039382402	0.027	0.000649978	0	0.0035	0.02070914	0.000755099	5.917	0.0235	0.000654481	0	0	12.96296296	87.03703704
Hs	Hazardia squarrosa	Herbs	0.958	0.003361698	0.0191	0.000459799	0	0.0086	0.087312745	0.003183606	10.153	0.0105	0.000292428	0	0	45.02617801	54.97382199
Cg	Ceanothus greggii	Shrub	0.69	0.002421265	0.019	0.000457392	0	0.011	0.028962915	0.001056049	2.633	0.008	0.000222802	0.046	0	57.89473684	42.10526316
Tc	Tetradymia comosa	Herbs	0	0	0.0068	0.000163698	0.0001	0.0016	0.012176798	0.000443992	7.61	0.0051	0.000142036	0	1.470588235	23.52941176	75
Am	Acourtia microcephala	Herbs	0.139	0.000487762	0.0031	7.46E-05	0	0.0001	0.002666794	9.72E-05	26.668	0.003	8.36E-05	0	0	3.225806452	96.77419355
Cp	Chlorogalum parviflorum	Herbs	0.05	0.000175454	0.0008	1.93E-05	0	0.0008	0.009092028	0.000331514	11.365	0	0	0	0	100	0
