# Supplementary material for: Hydrological and topographic determinants of biomass and species richness in a Mediterranean-climate shrubland
Source: PLoS One. 2021 May 27;16(5):e0252154. doi: 10.1371/journal.pone.0252154 (PMC8158923; doi:10.1371/journal.pone.0252154)
Supplement: S5 Table — (CSV) [file pone.0252154.s007.csv]

Supporting Information to the paper Díaz de León, Méndez-Alonzo, Bullock, and Vivoni. Hydrological and topographic determinants of biomass and species richness in a Mediterranean-climate shrubland
Pearson Correlations
		relative_cover	AGB	dry_reproductive_biomass	dry_leaf_biomass	leaf_area	SLA	dry_stem_biomass	dry_litter_biomass	reproductivemass_ratio	leaf_ratio	stem_ratio
relative_cover	Pearson's r	—
	p-value	—
AGB	Pearson's r	0.594	—
	p-value	0.005	—
dry_reproductive_biomass	Pearson's r	0.642	0.334	—
	p-value	0.002	0.139	—
dry_leaf_biomass	Pearson's r	0.926	0.792	0.691	—
	p-value	< .001	< .001	< .001	—
leaf_area	Pearson's r	0.794	0.863	0.676	0.955	—
	p-value	< .001	< .001	< .001	< .001	—
SLA	Pearson's r	-0.418	-0.361	-0.307	-0.417	-0.344	—
	p-value	0.059	0.108	0.175	0.06	0.127	—
dry_stem_biomass	Pearson's r	0.523	0.996	0.262	0.732	0.817	-0.339	—
	p-value	0.015	< .001	0.25	< .001	< .001	0.133	—
dry_litter_biomass	Pearson's r	0.771	0.668	0.747	0.876	0.903	-0.305	0.611	—
	p-value	< .001	< .001	< .001	< .001	< .001	0.179	0.003	—
reproductivemass_ratio	Pearson's r	0.064	-0.153	0.534	0.017	-0.025	-0.135	-0.179	-0.036	—
	p-value	0.784	0.508	0.013	0.941	0.915	0.561	0.438	0.878	—
leaf_ratio	Pearson's r	-0.119	-0.297	0.066	-0.146	-0.189	-0.114	-0.31	-0.125	0.135	—
	p-value	0.607	0.192	0.776	0.527	0.413	0.622	0.172	0.589	0.559	—
stem_ratio	Pearson's r	0.106	0.31	-0.145	0.139	0.186	0.131	0.327	0.126	-0.283	-0.989	—
	p-value	0.648	0.171	0.531	0.548	0.419	0.571	0.148	0.585	0.214	< .001	—
