# Supplementary material for: Hydrological and topographic determinants of biomass and species richness in a Mediterranean-climate shrubland
Source: PLoS One. 2021 May 27;16(5):e0252154. doi: 10.1371/journal.pone.0252154 (PMC8158923; doi:10.1371/journal.pone.0252154)
Supplement: S7 Table — (XLSX) [file pone.0252154.s009.xlsx]

## Sheet: Hoja1
Supporting Information to the paper Díaz de León, Méndez-Alonzo, Bullock, and Vivoni. Hydrological and topographic determinants of biomass and species richness in a Mediterranean-climate shrubland
Name and information of contact: Dr. Rodrigo Méndez Alonzo
Taxonomist: Mario Salazar
Authors:	Samantha Diaz de Leon Guerrero, Rodrigo Méndez Alonzo
	Dr. Stephen Bullock, and Dr. Enrique Vivoni
Variable abbreviation	Variable	units
sp	species abbreviation
species	species
life_form	Shrubs/Herbs
cover	cover per species	m^2
relative_cover	cover ratio relative to the cover of all species
AGB	aboveground biomass	Kg
relAGB	relative aboveground biomass
dry_reprodutive_biomass	dry fruit and flower biomass	Kg
dry_leaf_biomass	dry leaf biomass	Kg
leaf_areaM	estimated leaf area from biomass and SLA	m^2
Rel_LeafArea	Relative leaf area
SLA	specific leaf area	mm^2/mg
dry_stem_biomass	dry stem biomass	Kg
Rel_stem	relative dry stemm mass
dry_litter_biomass	dry litter biomass	Kg
reproductivemass_ratio	ratio of dry fruit and flower biomass
leaf_ratio	ratio of dry leaf biomass
stem_ratio	ratio of dry stem biomass
Geographic information of the sampling plots:
Sampling plot	N	W
300E150N	32.0271	-116.605
300E200N	32.0275	-116.605
300E250N	32.0279	-116.605
300E300N	32.0284	-116.605
300E350N	32.0288	-116.605
300E400N	32.0292	-116.605
300E450N	32.0297	-116.605
300E500N	32.0301	-116.605
300E550N	32.0305	-116.605
350E200N	32.0274	-116.605
350E250N	32.0278	-116.605
350E300N	32.0282	-116.605
350E350N	32.0287	-116.605
350E400N	32.0291	-116.604
350E450N	32.0296	-116.604
350E550N	32.0305	-116.604
350E600N	32.0309	-116.604
400E500N	32.0299	-116.604
400E550N	32.0304	-116.604
400E600N	32.0308	-116.604
150E250N	32.0282	-116.607
150E300N	32.0286	-116.607
150E350N	32.0291	-116.607
200E200N	32.0276	-116.606
200E250N	32.0281	-116.606
200E300N	32.0285	-116.606
200E350N	32.029	-116.606
200E400N	32.0289	-116.606
200E450N	32.0299	-116.606
250E200N	32.0275	-116.606
250E250N	32.028	-116.605
250E300N	32.0284	-116.606
250E350N	32.0289	-116.606
250E400N	32.0293	-116.605
250E450N	32.0298	-116.605
250E500N	32.0302	-116.605
Study name:	Hydrological and topographic determinants of biomass and species richness in a Mediterranean-climate shrubland
Financial support:	FONSEC CONACYT-INEGI 278755, CONACYT-PN-201-01-251,
	and CICESE 681-117
Data organization:	Rows represent information of every species found, and columns
	represent all variables measured
Sampling plots located in latlong degrees
